# Supplementary material for: Cranial Neuropathy Secondary to Carotid Artery Dissection: Clinical Features and Long-Term Outcomes
Source: J Clin Med. 2025 Sep 27;14(19):6854. doi: 10.3390/jcm14196854 (PMC12525036; doi:10.3390/jcm14196854)
Supplement: Supplementary file 1 [file jcm-14-06854-s001.zip]

Archive with 1 entries (1 files):
- jcm-3820582-supplementary.pdf
